# Supplementary material for: Deficient extravillous trophoblast invasion caused by impaired sialylation–Siglec-7 interaction contributes to recurrent pregnancy loss
Source: Cell Death Dis. 2026 Mar 2;17(1):291. doi: 10.1038/s41419-026-08503-9 (PMC13031383; doi:10.1038/s41419-026-08503-9)
Supplement: Supplementary file 4 — List of antibodies and reagents [file 41419_2026_8503_MOESM4_ESM.xlsx]

## Sheet: Sheet1
primary antibody	Name	Company	Number	Dilution
	Cytokeratin 8	Abcam	ab53280	1:100
	Vimentin	Abcam	ab8978	1:500
	FITC-conjugated HLA-G	Abcam	ab239334	1:50
	ST3GAL4	Proteintech	13546-1-AP	1:100
	ST6GALNAC6	Proteintech	66209-1	1:100
	HLA-G	Santa Cruz Biotechnology	sc-21799	1:100
	SNA	Vector Laboratories	B-1305-2	1:100
	MALII	Vector Laboratories	B-1265-1	1:100
	ST3GAL4	Santa Cruz Biotechnology	sc-293406	1:1000
	ST6GALNAC6	NOVUS	NBP3-43040	1:1000
	LAMP1	Santa Cruz Biotechnology	sc-20011	1:1000
	CD151	Santa Cruz Biotechnology	sc-271216	1:1000
	CD276	Santa Cruz Biotechnology	sc-376769	1:1000
	Integrin α2	Santa Cruz Biotechnology	sc-74466	1:1000
	Siglec-7	R&D Systems	AF1138	1:2000
	Phospho-Stat3 (Tyr705)	Cell Signaling Technology	9145	1:1000
	STAT3	Cell Signaling Technology	9139	1:1000
	SHP2	Sigma-Aldrich	SAB2500939	1:1000
	GAPDH	ABclonal	AC033	1:10000
	Siglec-7	eBioscience	14-5759-82
	APC-conjugated Siglec-7	BioLegend	339206	1:100
	APC-Cy7-conjugated CD3	BD Biosciences	557832	1:100
	AF700-conjugated CD14	BD Biosciences	557923	1:100
	BV421-conjugated CD68	BD Biosciences	564943	1:100
	BV510-conjugated CD19	BD Biosciences	562947	1:100
	FITC-conjugated CD56	Biolegend	318304	1:100
Reagent	Name	Company	Number
	Collagenase IV	Sigma-Aldrich	C5138
	DNase I	Roche-sigma	10104159001
	Ficoll	TBD	LTS1077
	DMEM medium	Gibco	C11995500BT
	Matrigel	Corning	356234
	RPMI-1640 medium	Gibco	C22400500BT
	FBS	Biochannel	BC-SE-FBS07
	α-MEM medium	Gibco	12561
	FBS	Gibco	10099141C
	horse serum	Gibco	26050088
	folic acid	Sigma-Aldrich	F8758
	inositol	Sigma-Aldrich	I7508
	2-mercaptoethanol	Sigma-Aldrich	M3148
	Streptavidin Magnetic Beads	MCE	HY-K0208
	Protein G Dynabeads	Invitrogen	10003D
	CellTracker Green CMFDA	Thermo Fisher Scientific	C7025
	CellTracker Deep Red	Thermo Fisher Scientific	C34565
	Neuraminidase	Sigma-Aldrich	N2876
	Human High Sensitivity T Cell Panel	Millipore	HSTCMAG-28SK
	Human IL8 ELISA Kit	Arigo	ARG83357
	PDMS	Sylgard, Dow Corning	SYLG184
	Col-1	Corning	354249
	Matrigel	Corning	356230
	Recombinant sialyltransferases ST3GAL4	R&D Systems	10496-GT-020
	Recombinant sialyltransferases ST6GALNAC6	R&D Systems	7425-GT-010
