# Supplementary material for: Deficient extravillous trophoblast invasion caused by impaired sialylation–Siglec-7 interaction contributes to recurrent pregnancy loss
Source: Cell Death Dis. 2026 Mar 2;17(1):291. doi: 10.1038/s41419-026-08503-9 (PMC13031383; doi:10.1038/s41419-026-08503-9)
Supplement: Supplementary file 5 — List of differential glycoproteins [file 41419_2026_8503_MOESM5_ESM.xlsx]

## Sheet: Sheet1
Proteins	Genes	ProSites	GlySpec	PepSpec	RawName	Peptide	Glycan(H,N,A,F)	GlycanComposition	Intensity(20240723-WP-1_1)	Intensity(20240723-WP-1_2)	Intensity(20240723-WP-1_3)	Intensity(20240723-WP-2_1)	Intensity(20240723-WP-2_2)	Intensity(20240723-WP-2_3)	AUS	Control	fold change	P value
sp|P11279|LAMP1_HUMAN	LAMP1	103	20240723-WP-1_1.10224.10224.3.0.dta	20240723-WP-1_1.10224.10224.3.0.dta	20240723-WP-1_1	GHTLTLJFTR	6 3 1 0	H(6)N(3)A(1)	26.4124	26.6121	26.6128	29.5338	29.4395	29.3568	26.5458	29.4433	-2.89758	4.22093e-06
sp|P11279|LAMP1_HUMAN	LAMP1	103	20240723-WP-1_2.10306.10306.3.0.dta	20240723-WP-1_2.10306.10306.3.0.dta	20240723-WP-1_2	GHTLTLJFTR	6 3 1 0	H(6)N(3)A(1)	26.4124	26.6121	26.6128	29.5338	29.4395	29.3568	26.5458	29.4433	-2.89758	4.22093e-06
sp|P08648|ITA5_HUMAN	ITGA5	773	20240723-WP-1_2.11068.11068.3.0.dta	20240723-WP-1_2.11068.11068.3.0.dta	20240723-WP-1_2	NLJNSQSDVVSFR	7 6 1 1	H(7)N(6)A(1)F(1)	23.8042	23.7756	23.8038	11.8246	11.8246	11.8246	23.7945	11.8246	11.9699	2.35553e-12
sp|Q6ZRP7|QSOX2_HUMAN	QSOX2	266	20240723-WP-1_2.23568.23568.4.1.dta	20240723-WP-1_2.23568.23568.4.1.dta	20240723-WP-1_2	LGVSSVPSCYLIYPJGSHGLINVVKPLR	5 4 2 1	H(5)N(4)A(2)F(1)	22.4242	25.2551	24.898	27.3199	27.5752	27.1048	24.1924	27.3333	-3.14088	0.0251641
sp|P11279|LAMP1_HUMAN	LAMP1	103	20240723-WP-1_3.10390.10390.3.0.dta	20240723-WP-1_3.10390.10390.3.0.dta	20240723-WP-1_3	GHTLTLJFTR	6 3 1 0	H(6)N(3)A(1)	26.4124	26.6121	26.6128	29.5338	29.4395	29.3568	26.5458	29.4433	-2.89758	4.22093e-06
sp|Q9UBG0|MRC2_HUMAN	MRC2	364	20240723-WP-2_1.3135.3135.4.1.dta	20240723-WP-2_1.3135.3135.4.1.dta	20240723-WP-2_1	KKPJATAEPTPPDR	6 5 1 1	H(6)N(5)A(1)F(1)	20.5442	11.8246	11.8246	24.6482	24.7615	24.3567	14.7312	24.5888	-9.85763	0.0275649
sp|P02751|FINC_HUMAN	FN1	542	20240723-WP-2_1.4576.4576.4.1.dta	20240723-WP-2_1.4576.4576.4.1.dta	20240723-WP-2_1	RHEEGHMLJCTCFGQGR	5 4 1 1	H(5)N(4)A(1)F(1)	11.8246	11.8246	11.8246	24.9345	25.2742	25.001	11.8246	25.0699	-13.2453	2.27323e-08
sp|P56199|ITA1_HUMAN	ITGA1	1113	20240723-WP-2_1.5125.5125.4.4.dta	20240723-WP-2_1.5125.5125.4.4.dta	20240723-WP-2_1	SEJASLVLSSSNQK	5 4 2 4	H(5)N(4)A(2)F(4)	11.8246	11.8246	11.8246	24.0032	23.7173	24.022	11.8246	23.9142	-12.0895	2.65172e-08
sp|P08648|ITA5_HUMAN	ITGA5	868	20240723-WP-2_1.5535.5535.3.0.dta	20240723-WP-2_1.5535.5535.3.0.dta	20240723-WP-2_1	VTGLJCTTNHPINPK	5 4 1 1	H(5)N(4)A(1)F(1)	11.8246	11.8246	11.8246	24.8056	24.8551	25.6343	11.8246	25.0983	-13.2737	1.00004e-06
sp|Q07954|LRP1_HUMAN	LRP1	3089	20240723-WP-2_1.5959.5959.3.1.dta	20240723-WP-2_1.5959.5959.3.1.dta	20240723-WP-2_1	MHLJGSNVQVLHR	5 4 1 1	H(5)N(4)A(1)F(1)	21.9973	22.3986	21.3502	24.8387	24.832	24.2507	21.9154	24.6404	-2.72505	0.00167246
sp|Q9UBG0|MRC2_HUMAN	MRC2	69	20240723-WP-2_1.7095.7095.3.0.dta	20240723-WP-2_1.7095.7095.3.0.dta	20240723-WP-2_1	VTPACJTSLPAQR	5 4 1 1	H(5)N(4)A(1)F(1)	11.8246	11.8246	11.8246	25.892	26.032	26.0769	11.8246	26.0003	-14.1757	1.42682e-09
sp|P13726|TF_HUMAN	F3	169	20240723-WP-2_1.7626.7626.3.0.dta	20240723-WP-2_1.7626.7626.3.0.dta	20240723-WP-2_1	RJNTFLSLR	5 4 1 1	H(5)N(4)A(1)F(1)	23.6029	23.4837	22.6391	25.5247	25.0268	27.1994	23.2419	25.9169	-2.67506	0.0209095
sp|P21589|5NTD_HUMAN	NT5E	333	20240723-WP-2_1.7987.7987.3.2.dta	20240723-WP-2_1.7987.7987.3.2.dta	20240723-WP-2_1	LDJYSTQELGK	6 5 1 1	H(6)N(5)A(1)F(1)	23.2778	23.5103	22.6342	25.8667	25.9357	25.6709	23.1408	25.8244	-2.68366	0.000606881
sp|P21589|5NTD_HUMAN	NT5E	333	20240723-WP-2_1.8229.8229.2.0.dta	20240723-WP-2_1.8229.8229.2.0.dta	20240723-WP-2_1	LDJYSTQELGK	5 4 1 1	H(5)N(4)A(1)F(1)	11.8246	11.8246	11.8246	22.8716	23.3075	21.8822	11.8246	22.6871	-10.8625	1.34893e-05
sp|P05556|ITB1_HUMAN	ITGB1	212	20240723-WP-2_1.9470.9470.3.0.dta	20240723-WP-2_1.9470.9470.3.0.dta	20240723-WP-2_1	NPCTSEQJCTSPFSYK	6 5 1 1	H(6)N(5)A(1)F(1)	11.8246	11.8246	11.8246	24.787	25.0498	24.9658	11.8246	24.9342	-13.1096	7.32228e-09
sp|P11279|LAMP1_HUMAN	LAMP1	103	20240723-WP-2_1.9553.9553.3.0.dta	20240723-WP-2_1.9553.9553.3.0.dta	20240723-WP-2_1	GHTLTLJFTR	6 3 1 0	H(6)N(3)A(1)	26.213	26.3606	26.4811	29.4301	29.2365	29.0063	26.3516	29.2243	-2.87276	3.82506e-05
sp|P11279|LAMP1_HUMAN	LAMP1	103	20240723-WP-2_1.9695.9695.3.1.dta	20240723-WP-2_1.9695.9695.3.1.dta	20240723-WP-2_1	GHTLTLJFTR	5 3 1 0	H(5)N(3)A(1)	25.0908	25.4912	25.3679	28.0262	28.169	27.7572	25.3166	27.9841	-2.6675	9.42975e-05
sp|P05556|ITB1_HUMAN	ITGB1	212	20240723-WP-2_1.9764.9764.3.0.dta	20240723-WP-2_1.9764.9764.3.0.dta	20240723-WP-2_1	NPCTSEQJCTSPFSYK	5 4 1 1	H(5)N(4)A(1)F(1)	11.8246	11.8246	11.8246	25.1646	25.4264	24.1595	11.8246	24.9168	-13.0922	4.51346e-06
sp|P26006|ITA3_HUMAN	ITGA3	265	20240723-WP-2_1.10156.10156.3.0.dta	20240723-WP-2_1.10156.10156.3.0.dta	20240723-WP-2_1	JITIVTGAPR	6 5 1 0	H(6)N(5)A(1)	11.8246	11.8246	11.8246	23.8555	23.9557	23.9917	11.8246	23.9343	-12.1096	7.69482e-10
sp|P04216|THY1_HUMAN	THY1	119	20240723-WP-2_1.10237.10237.4.1.dta	20240723-WP-2_1.10237.10237.4.1.dta	20240723-WP-2_1	DEGTYTCALHHSGHSPPISSQJVTVLR	6 5 1 1	H(6)N(5)A(1)F(1)	11.8246	11.8246	11.8246	25.289	25.3736	25.4911	11.8246	25.3846	-13.5599	2.09107e-09
sp|P05556|ITB1_HUMAN	ITGB1	520	20240723-WP-2_1.10358.10358.4.1.dta	20240723-WP-2_1.10358.10358.4.1.dta	20240723-WP-2_1	KEJSSEICSNNGECVCGQCVCR	7 6 1 5	H(7)N(6)A(1)F(5)	11.8246	11.8246	11.8246	26.0885	25.7924	26.0882	11.8246	25.9897	-14.1651	1.41069e-08
sp|P13726|TF_HUMAN	F3	156	20240723-WP-2_1.10518.10518.3.0.dta	20240723-WP-2_1.10518.10518.3.0.dta	20240723-WP-2_1	VJVTVEDER	6 5 2 0	H(6)N(5)A(2)	11.8246	21.3916	11.8246	25.1836	25.2833	25.416	15.0136	25.2943	-10.2807	0.032186
sp|P26006|ITA3_HUMAN	ITGA3	511	20240723-WP-2_1.11577.11577.3.0.dta	20240723-WP-2_1.11577.11577.3.0.dta	20240723-WP-2_1	RJITLAYTLEADR	5 4 1 1	H(5)N(4)A(1)F(1)	11.8246	11.8246	11.8246	25.0204	24.8292	24.8979	11.8246	24.9158	-13.0912	1.99786e-09
sp|Q07954|LRP1_HUMAN	LRP1	3048	20240723-WP-2_1.12383.12383.3.0.dta	20240723-WP-2_1.12383.12383.3.0.dta	20240723-WP-2_1	KLNLDGSJYTLLK	6 5 1 1	H(6)N(5)A(1)F(1)	11.8246	11.8246	11.8246	23.8643	23.9112	23.5067	11.8246	23.7607	-11.9361	7.86483e-08
sp|O15031|PLXB2_HUMAN	PLXNB2	759	20240723-WP-2_1.12497.12497.3.1.dta	20240723-WP-2_1.12497.12497.3.1.dta	20240723-WP-2_1	LHVTLYJCSFGR	5 3 1 0	H(5)N(3)A(1)	11.8246	11.8246	11.8246	24.1882	24.4456	24.2746	11.8246	24.3028	-12.4781	8.09608e-09
sp|P15144|AMPN_HUMAN	ANPEP	234	20240723-WP-2_1.13636.13636.3.0.dta	20240723-WP-2_1.13636.13636.3.0.dta	20240723-WP-2_1	AEFJITLIHPK	6 5 1 0	H(6)N(5)A(1)	11.8246	11.8246	20.8587	27.7572	27.9174	28.1025	14.836	27.9257	-13.0897	0.0122106
sp|Q9UBG0|MRC2_HUMAN	MRC2	492	20240723-WP-2_1.13640.13640.3.0.dta	20240723-WP-2_1.13640.13640.3.0.dta	20240723-WP-2_1	WJDSPCJQSLPSICK	5 4 1 1	H(5)N(4)A(1)F(1)	11.8246	11.8246	11.8246	25.1112	25.2151	25.1405	11.8246	25.1556	-13.331	1.74319e-10
sp|P02751|FINC_HUMAN	FN1	430	20240723-WP-2_1.13667.13667.4.1.dta	20240723-WP-2_1.13667.13667.4.1.dta	20240723-WP-2_1	GGNSNGALCHFPFLYNNHJYTDCTSEGR	5 4 1 1	H(5)N(4)A(1)F(1)	11.8246	11.8246	11.8246	24.8156	25.8434	25.4638	11.8246	25.3743	-13.5496	1.43866e-06
sp|P15144|AMPN_HUMAN	ANPEP	234	20240723-WP-2_1.13933.13933.3.4.dta	20240723-WP-2_1.13933.13933.3.4.dta	20240723-WP-2_1	AEFJITLIHPK	5 4 1 0	H(5)N(4)A(1)	23.174	22.1455	22.6922	27.3955	27.2702	27.4857	22.6706	27.3838	-4.71326	0.000100492
sp|P48509|CD151_HUMAN	CD151	159	20240723-WP-2_1.14364.14364.4.1.dta	20240723-WP-2_1.14364.14364.4.1.dta	20240723-WP-2_1	YHQPGHEAVTSAVDQLQQEFHCCGSJNSQDWR	6 5 1 0	H(6)N(5)A(1)	11.8246	11.8246	11.8246	25.8931	25.5513	25.8971	11.8246	25.7805	-13.9559	2.72684e-08
sp|P13987|CD59_HUMAN	CD59	43	20240723-WP-2_1.14983.14983.3.0.dta	20240723-WP-2_1.14983.14983.3.0.dta	20240723-WP-2_1	TAVJCSSDFDACLITK	5 4 1 1	H(5)N(4)A(1)F(1)	11.8246	11.8246	11.8246	25.833	25.8742	25.7097	11.8246	25.8056	-13.981	9.35132e-10
sp|P48509|CD151_HUMAN	CD151	159	20240723-WP-2_1.16433.16433.4.1.dta	20240723-WP-2_1.16433.16433.4.1.dta	20240723-WP-2_1	YHQPGHEAVTSAVDQLQQEFHCCGSJNSQDWR	6 5 2 0	H(6)N(5)A(2)	11.8246	11.8246	11.8246	26.4917	26.7664	26.6924	11.8246	26.6502	-14.8255	5.63504e-09
sp|P15144|AMPN_HUMAN	ANPEP	265	20240723-WP-2_1.16499.16499.4.1.dta	20240723-WP-2_1.16499.16499.4.1.dta	20240723-WP-2_1	GPSTPLPEDPNWJVTEFHTTPK	6 5 1 0	H(6)N(5)A(1)	11.8246	11.8246	11.8246	25.381	25.0252	25.4474	11.8246	25.2845	-13.4599	5.38872e-08
sp|P02790|HEMO_HUMAN	HPX	187	20240723-WP-2_1.16774.16774.3.0.dta	20240723-WP-2_1.16774.16774.3.0.dta	20240723-WP-2_1	SWPAVGJCSSALR	5 4 2 0	H(5)N(4)A(2)	11.8246	11.8246	11.8246	25.3473	24.8145	25.0102	11.8246	25.0573	-13.2327	1.1459e-07
sp|Q13740|CD166_HUMAN	ALCAM	95	20240723-WP-2_1.17296.17296.3.0.dta	20240723-WP-2_1.17296.17296.3.0.dta	20240723-WP-2_1	LJLSEJYTLSISNAR	5 4 1 1	H(5)N(4)A(1)F(1)	11.8246	11.8246	11.8246	24.6201	25.2075	24.8119	11.8246	24.8798	-13.0552	1.84457e-07
sp|P02751|FINC_HUMAN	FN1	528	20240723-WP-2_1.18939.18939.4.1.dta	20240723-WP-2_1.18939.18939.4.1.dta	20240723-WP-2_1	DQCIVDDITYNVJDTFHK	6 5 1 1	H(6)N(5)A(1)F(1)	11.8246	11.8246	11.8246	26.5968	26.3887	27.0888	11.8246	26.6915	-14.8668	2.27679e-07
sp|P15144|AMPN_HUMAN	ANPEP	265	20240723-WP-2_1.19813.19813.4.1.dta	20240723-WP-2_1.19813.19813.4.1.dta	20240723-WP-2_1	GPSTPLPEDPNWJVTEFHTTPK	6 5 2 0	H(6)N(5)A(2)	11.8246	11.8246	11.8246	25.8722	25.9341	25.9994	11.8246	25.9352	-14.1106	2.75777e-10
sp|P11717|MPRI_HUMAN	IGF2R	1656	20240723-WP-2_1.21725.21725.4.4.dta	20240723-WP-2_1.21725.21725.4.4.dta	20240723-WP-2_1	JGSSIVDLSPLIHR	5 4 2 0	H(5)N(4)A(2)	18.1228	19.368	18.047	20.5862	20.2482	21.0152	18.5126	20.6165	-2.10395	0.0120458
sp|Q9UHN6|CEIP2_HUMAN	CEMIP2	1299	20240723-WP-2_1.21739.21739.3.0.dta	20240723-WP-2_1.21739.21739.3.0.dta	20240723-WP-2_1	QLJISHLLVPLGLAK	5 4 1 1	H(5)N(4)A(1)F(1)	11.8246	11.8246	11.8246	24.5069	24.6244	24.8914	11.8246	24.6743	-12.8496	3.68339e-08
sp|P11279|LAMP1_HUMAN	LAMP1	84	20240723-WP-2_1.22456.22456.4.1.dta	20240723-WP-2_1.22456.22456.4.1.dta	20240723-WP-2_1	SSCGKEJTSDPSLVIAFGR	7 6 3 1	H(7)N(6)A(3)F(1)	11.8246	11.8246	11.8246	24.9315	24.8391	25.3384	11.8246	25.0363	-13.2117	1.0885e-07
sp|P11717|MPRI_HUMAN	IGF2R	1246	20240723-WP-2_1.22915.22915.4.1.dta	20240723-WP-2_1.22915.22915.4.1.dta	20240723-WP-2_1	HGNLYDLKPLGLJDTIVSAGEYTYYFR	5 4 1 1	H(5)N(4)A(1)F(1)	23.1054	23.8022	23.868	25.7671	25.7851	25.5212	23.5919	25.6911	-2.09928	0.00124882
sp|P15144|AMPN_HUMAN	ANPEP	265	20240723-WP-2_1.23672.23672.4.1.dta	20240723-WP-2_1.23672.23672.4.1.dta	20240723-WP-2_1	GPSTPLPEDPNWJVTEFHTTPK	6 5 3 0	H(6)N(5)A(3)	11.8246	11.8246	11.8246	25.3609	25.0896	25.5773	11.8246	25.3426	-13.5179	7.11448e-08
sp|Q5ZPR3|CD276_HUMAN;sp|Q5ZPR3|CD276_HUMAN	CD276;CD276	104;322	20240723-WP-2_1.23884.23884.3.0.dta	20240723-WP-2_1.23884.23884.3.0.dta	20240723-WP-2_1	TALFPDLLAQGJASLR	4 3 1 0	H(4)N(3)A(1)	20.1372	11.8246	11.8246	25.1103	24.8963	25.1731	14.5955	25.0599	-10.4644	0.0195223
sp|P11717|MPRI_HUMAN	IGF2R	1246	20240723-WP-2_1.25332.25332.4.1.dta	20240723-WP-2_1.25332.25332.4.1.dta	20240723-WP-2_1	HGNLYDLKPLGLJDTIVSAGEYTYYFR	5 4 2 1	H(5)N(4)A(2)F(1)	11.8246	11.8246	11.8246	23.3912	22.0632	23.2627	11.8246	22.9057	-11.0811	1.26042e-05
sp|P02751|FINC_HUMAN	FN1	1007	20240723-WP-2_1.26185.26185.4.2.dta	20240723-WP-2_1.26185.26185.4.2.dta	20240723-WP-2_1	LDAPTNLQFVJETDSTVLVR	5 4 2 1	H(5)N(4)A(2)F(1)	11.8246	11.8246	20.1166	23.8145	23.6976	24.0007	14.5886	23.8376	-9.24895	0.0287143
sp|P15144|AMPN_HUMAN	ANPEP	681	20240723-WP-2_1.27051.27051.4.1.dta	20240723-WP-2_1.27051.27051.4.1.dta	20240723-WP-2_1	VPVTLALJNTLFLIEER	5 4 1 0	H(5)N(4)A(1)	17.3296	15.0953	17.668	21.734	21.7143	22.2407	16.6977	21.8963	-5.19868	0.00324616
sp|P17301|ITA2_HUMAN	ITGA2	343	20240723-WP-2_1.27509.27509.3.1.dta	20240723-WP-2_1.27509.27509.3.1.dta	20240723-WP-2_1	YFFJVSDEAALLEK	5 4 2 0	H(5)N(4)A(2)	11.8246	11.8246	19.4727	23.3825	23.6933	23.801	14.374	23.6256	-9.25163	0.0222655
sp|P17301|ITA2_HUMAN	ITGA2	343	20240723-WP-2_1.27842.27842.2.0.dta	20240723-WP-2_1.27842.27842.2.0.dta	20240723-WP-2_1	YFFJVSDEAALLEK	4 3 1 0	H(4)N(3)A(1)	11.8246	11.8246	11.8246	21.2189	19.8775	20.4673	11.8246	20.5212	-8.69661	2.35005e-05
sp|P02786|TFR1_HUMAN	TFRC	251	20240723-WP-2_1.29625.29625.4.2.dta	20240723-WP-2_1.29625.29625.4.2.dta	20240723-WP-2_1	DFEDLYTPVJGSIVIVR	6 5 2 1	H(6)N(5)A(2)F(1)	11.8246	11.8246	11.8246	23.9515	23.6358	23.2417	11.8246	23.6097	-11.785	5.51635e-07
sp|P08195|4F2_HUMAN	SLC3A2	365	20240723-WP-2_1.29670.29670.3.0.dta	20240723-WP-2_1.29670.29670.3.0.dta	20240723-WP-2_1	DASSFLAEWQJITK	5 4 2 1	H(5)N(4)A(2)F(1)	18.7018	11.8246	11.8246	23.0927	23.1942	22.8953	14.117	23.0607	-8.9437	0.0175621
sp|P02751|FINC_HUMAN	FN1	542	20240723-WP-2_2.4564.4564.4.1.dta	20240723-WP-2_2.4564.4564.4.1.dta	20240723-WP-2_2	RHEEGHMLJCTCFGQGR	5 4 1 1	H(5)N(4)A(1)F(1)	11.8246	11.8246	11.8246	24.9345	25.2742	25.001	11.8246	25.0699	-13.2453	2.27323e-08
sp|P56199|ITA1_HUMAN	ITGA1	1113	20240723-WP-2_2.5113.5113.4.3.dta	20240723-WP-2_2.5113.5113.4.3.dta	20240723-WP-2_2	SEJASLVLSSSNQK	5 4 2 4	H(5)N(4)A(2)F(4)	11.8246	11.8246	11.8246	24.0032	23.7173	24.5058	11.8246	24.0755	-12.2508	7.49845e-07
sp|Q07954|LRP1_HUMAN	LRP1	3089	20240723-WP-2_2.5941.5941.3.0.dta	20240723-WP-2_2.5941.5941.3.0.dta	20240723-WP-2_2	MHLJGSNVQVLHR	5 4 1 1	H(5)N(4)A(1)F(1)	22.4942	22.785	22.0263	24.8538	24.832	24.4566	22.4351	24.7141	-2.27898	0.000878054
sp|O14786|NRP1_HUMAN	NRP1	150	20240723-WP-2_2.7055.7055.3.0.dta	20240723-WP-2_2.7055.7055.3.0.dta	20240723-WP-2_2	RGPECSQJYTTPSGVIK	5 4 1 1	H(5)N(4)A(1)F(1)	11.8246	11.8246	20.9447	24.2343	24.3301	24.3355	14.8647	24.3	-9.4353	0.0360984
sp|Q9UBG0|MRC2_HUMAN	MRC2	69	20240723-WP-2_2.7080.7080.3.0.dta	20240723-WP-2_2.7080.7080.3.0.dta	20240723-WP-2_2	VTPACJTSLPAQR	5 4 1 1	H(5)N(4)A(1)F(1)	11.8246	11.8246	11.8246	25.892	26.032	26.0769	11.8246	26.0003	-14.1757	1.42682e-09
sp|P13726|TF_HUMAN	F3	169	20240723-WP-2_2.7613.7613.3.1.dta	20240723-WP-2_2.7613.7613.3.1.dta	20240723-WP-2_2	RJNTFLSLR	5 4 1 1	H(5)N(4)A(1)F(1)	22.5496	23.6618	23.0137	25.9347	25.4559	27.2256	23.075	26.2054	-3.13039	0.0072002
sp|P13473|LAMP2_HUMAN	LAMP2	257	20240723-WP-2_2.8239.8239.4.1.dta	20240723-WP-2_2.8239.8239.4.1.dta	20240723-WP-2_2	VASVININPJTTHSTGSCR	7 6 1 1	H(7)N(6)A(1)F(1)	24.5888	23.6481	24.5327	26.3694	26.0892	26.3698	24.2566	26.2761	-2.01954	0.00317396
sp|P05556|ITB1_HUMAN	ITGB1	212	20240723-WP-2_2.9460.9460.3.0.dta	20240723-WP-2_2.9460.9460.3.0.dta	20240723-WP-2_2	NPCTSEQJCTSPFSYK	6 5 1 1	H(6)N(5)A(1)F(1)	11.8246	11.8246	11.8246	24.787	25.2857	25.2824	11.8246	25.1184	-13.2938	1.44647e-07
sp|P11279|LAMP1_HUMAN	LAMP1	103	20240723-WP-2_2.9572.9572.3.0.dta	20240723-WP-2_2.9572.9572.3.0.dta	20240723-WP-2_2	GHTLTLJFTR	6 3 1 0	H(6)N(3)A(1)	26.4124	26.6121	26.6128	29.5338	29.4395	29.3568	26.5458	29.4433	-2.89758	4.22093e-06
sp|P11279|LAMP1_HUMAN	LAMP1	103	20240723-WP-2_2.9710.9710.3.2.dta	20240723-WP-2_2.9710.9710.3.2.dta	20240723-WP-2_2	GHTLTLJFTR	5 3 1 0	H(5)N(3)A(1)	25.3293	25.4912	25.5115	28.1663	28.4154	27.9815	25.444	28.1877	-2.7437	3.80835e-05
sp|P05556|ITB1_HUMAN	ITGB1	212	20240723-WP-2_2.9769.9769.3.0.dta	20240723-WP-2_2.9769.9769.3.0.dta	20240723-WP-2_2	NPCTSEQJCTSPFSYK	5 4 1 1	H(5)N(4)A(1)F(1)	11.8246	11.8246	11.8246	25.1646	25.4264	24.1595	11.8246	24.9168	-13.0922	4.51346e-06
sp|P04216|THY1_HUMAN	THY1	119	20240723-WP-2_2.10238.10238.4.1.dta	20240723-WP-2_2.10238.10238.4.1.dta	20240723-WP-2_2	DEGTYTCALHHSGHSPPISSQJVTVLR	6 5 1 1	H(6)N(5)A(1)F(1)	11.8246	11.8246	11.8246	25.289	25.3736	25.4911	11.8246	25.3846	-13.5599	2.09107e-09
sp|P13726|TF_HUMAN	F3	156	20240723-WP-2_2.10514.10514.3.0.dta	20240723-WP-2_2.10514.10514.3.0.dta	20240723-WP-2_2	VJVTVEDER	6 5 2 0	H(6)N(5)A(2)	11.8246	21.2785	11.8246	24.9272	25.2833	25.2832	14.9759	25.1646	-10.1887	0.0319484
sp|P26006|ITA3_HUMAN	ITGA3	511	20240723-WP-2_2.11585.11585.3.0.dta	20240723-WP-2_2.11585.11585.3.0.dta	20240723-WP-2_2	RJITLAYTLEADR	5 4 1 1	H(5)N(4)A(1)F(1)	11.8246	11.8246	11.8246	25.0204	24.9977	24.8979	11.8246	24.972	-13.1474	4.01829e-10
sp|Q07954|LRP1_HUMAN	LRP1	136	20240723-WP-2_2.12424.12424.4.1.dta	20240723-WP-2_2.12424.12424.4.1.dta	20240723-WP-2_2	LGCQHHCVPTLDGPTCYCJSSFQLQADGK	5 4 1 1	H(5)N(4)A(1)F(1)	11.8246	11.8246	11.8246	25.7807	25.3498	25.5446	11.8246	25.5584	-13.7338	4.06046e-08
sp|Q9UBG0|MRC2_HUMAN	MRC2	497	20240723-WP-2_2.13490.13490.3.0.dta	20240723-WP-2_2.13490.13490.3.0.dta	20240723-WP-2_2	WJDSPCJQSLPSICK	5 4 1 1	H(5)N(4)A(1)F(1)	11.8246	11.8246	11.8246	23.7112	23.18	24.1263	11.8246	23.6725	-11.8479	1.70618e-06
sp|P15144|AMPN_HUMAN	ANPEP	234	20240723-WP-2_2.13654.13654.3.1.dta	20240723-WP-2_2.13654.13654.3.1.dta	20240723-WP-2_2	AEFJITLIHPK	6 5 1 0	H(6)N(5)A(1)	11.8246	11.8246	11.8246	27.5417	27.8344	28.0145	11.8246	27.7969	-15.9722	3.31844e-08
sp|Q9UBG0|MRC2_HUMAN	MRC2	492	20240723-WP-2_2.13690.13690.3.0.dta	20240723-WP-2_2.13690.13690.3.0.dta	20240723-WP-2_2	WJDSPCJQSLPSICK	5 4 1 1	H(5)N(4)A(1)F(1)	11.8246	11.8246	11.8246	25.1112	25.2151	25.1405	11.8246	25.1556	-13.331	1.74319e-10
sp|P02751|FINC_HUMAN	FN1	430	20240723-WP-2_2.13691.13691.4.1.dta	20240723-WP-2_2.13691.13691.4.1.dta	20240723-WP-2_2	GGNSNGALCHFPFLYNNHJYTDCTSEGR	5 4 1 1	H(5)N(4)A(1)F(1)	11.8246	11.8246	11.8246	24.8156	25.8434	25.4638	11.8246	25.3743	-13.5496	1.43866e-06
sp|Q07954|LRP1_HUMAN	LRP1	4125	20240723-WP-2_2.14088.14088.4.1.dta	20240723-WP-2_2.14088.14088.4.1.dta	20240723-WP-2_2	FGHSPLVJLTGGLSHASDVVLYHQHK	5 4 1 1	H(5)N(4)A(1)F(1)	11.8246	11.8246	11.8246	26.2981	26.7549	26.5323	11.8246	26.5285	-14.7038	3.8798e-08
sp|P48509|CD151_HUMAN	CD151	159	20240723-WP-2_2.14386.14386.4.1.dta	20240723-WP-2_2.14386.14386.4.1.dta	20240723-WP-2_2	YHQPGHEAVTSAVDQLQQEFHCCGSJNSQDWR	6 5 1 0	H(6)N(5)A(1)	11.8246	11.8246	11.8246	25.8931	25.5513	26.1752	11.8246	25.8732	-14.0486	1.62865e-07
sp|P48509|CD151_HUMAN	CD151	159	20240723-WP-2_2.14478.14478.4.1.dta	20240723-WP-2_2.14478.14478.4.1.dta	20240723-WP-2_2	YHQPGHEAVTSAVDQLQQEFHCCGSJNSQDWR	5 4 1 0	H(5)N(4)A(1)	11.8246	11.8246	11.8246	24.169	26.1125	26.5162	11.8246	25.5992	-13.7746	4.5101e-05
sp|P48509|CD151_HUMAN	CD151	159	20240723-WP-2_2.14526.14526.4.1.dta	20240723-WP-2_2.14526.14526.4.1.dta	20240723-WP-2_2	YHQPGHEAVTSAVDQLQQEFHCCGSJNSQDWR	5 4 1 1	H(5)N(4)A(1)F(1)	11.8246	11.8246	11.8246	25.2762	25.2208	25.6796	11.8246	25.3922	-13.5676	7.73018e-08
sp|P13987|CD59_HUMAN	CD59	43	20240723-WP-2_2.15025.15025.3.0.dta	20240723-WP-2_2.15025.15025.3.0.dta	20240723-WP-2_2	TAVJCSSDFDACLITK	5 4 1 1	H(5)N(4)A(1)F(1)	11.8246	11.8246	11.8246	25.833	25.8742	25.9216	11.8246	25.8762	-14.0516	6.61547e-11
sp|P26006|ITA3_HUMAN	ITGA3	265	20240723-WP-2_2.15940.15940.3.1.dta	20240723-WP-2_2.15940.15940.3.1.dta	20240723-WP-2_2	JITIVTGAPR	5 4 2 0	H(5)N(4)A(2)	11.8246	11.8246	11.8246	26.0612	26.2583	26.3473	11.8246	26.2223	-14.3976	7.12472e-09
sp|P48509|CD151_HUMAN	CD151	159	20240723-WP-2_2.16419.16419.4.1.dta	20240723-WP-2_2.16419.16419.4.1.dta	20240723-WP-2_2	YHQPGHEAVTSAVDQLQQEFHCCGSJNSQDWR	6 5 2 0	H(6)N(5)A(2)	11.8246	11.8246	11.8246	26.09	26.7664	26.6924	11.8246	26.5163	-14.6917	2.70798e-07
sp|P54709|AT1B3_HUMAN	ATP1B3	124	20240723-WP-2_2.17023.17023.4.3.dta	20240723-WP-2_2.17023.17023.4.3.dta	20240723-WP-2_2	FLKPYTLEEQKJLTVCPDGALFEQK	5 4 1 1	H(5)N(4)A(1)F(1)	11.8246	11.8246	11.8246	24.7233	24.5051	24.8095	11.8246	24.6793	-12.8547	1.47803e-08
sp|Q13740|CD166_HUMAN	ALCAM	91	20240723-WP-2_2.17283.17283.3.0.dta	20240723-WP-2_2.17283.17283.3.0.dta	20240723-WP-2_2	LJLSEJYTLSISNAR	5 4 1 1	H(5)N(4)A(1)F(1)	11.8246	11.8246	11.8246	24.6201	25.4788	25.0471	11.8246	25.0487	-13.224	7.38915e-07
sp|P11717|MPRI_HUMAN	IGF2R	1656	20240723-WP-2_2.17422.17422.3.0.dta	20240723-WP-2_2.17422.17422.3.0.dta	20240723-WP-2_2	JGSSIVDLSPLIHR	4 3 1 1	H(4)N(3)A(1)F(1)	22.5724	23.7204	24.432	25.5345	25.68	25.5447	23.575	25.5864	-2.01142	0.0208515
sp|P15144|AMPN_HUMAN	ANPEP	265	20240723-WP-2_2.19828.19828.4.1.dta	20240723-WP-2_2.19828.19828.4.1.dta	20240723-WP-2_2	GPSTPLPEDPNWJVTEFHTTPK	6 5 2 0	H(6)N(5)A(2)	11.8246	11.8246	11.8246	25.8722	25.9341	25.9994	11.8246	25.9352	-14.1106	2.75777e-10
sp|P11717|MPRI_HUMAN	IGF2R	1656	20240723-WP-2_2.21709.21709.4.0.dta	20240723-WP-2_2.21709.21709.4.0.dta	20240723-WP-2_2	JGSSIVDLSPLIHR	5 4 2 0	H(5)N(4)A(2)	18.1228	19.368	18.047	20.5862	20.2482	21.0152	18.5126	20.6165	-2.10395	0.0120458
sp|P11279|LAMP1_HUMAN	LAMP1	84	20240723-WP-2_2.22453.22453.4.1.dta	20240723-WP-2_2.22453.22453.4.1.dta	20240723-WP-2_2	SSCGKEJTSDPSLVIAFGR	7 6 3 1	H(7)N(6)A(3)F(1)	11.8246	21.8486	11.8246	24.9315	24.8391	25.3384	15.1659	25.0363	-9.87035	0.0419308
sp|P26006|ITA3_HUMAN	ITGA3	926	20240723-WP-2_2.23280.23280.4.1.dta	20240723-WP-2_2.23280.23280.4.1.dta	20240723-WP-2_2	AHCVWLECPIPDAPVVTJVTVK	6 5 2 0	H(6)N(5)A(2)	11.8246	11.8246	11.8246	23.6012	23.9108	24.0128	11.8246	23.8416	-12.017	6.73954e-08
sp|Q5ZPR3|CD276_HUMAN;sp|Q5ZPR3|CD276_HUMAN	CD276;CD276	104;322	20240723-WP-2_2.23395.23395.3.0.dta	20240723-WP-2_2.23395.23395.3.0.dta	20240723-WP-2_2	TALFPDLLAQGJASLR	5 4 1 1	H(5)N(4)A(1)F(1)	11.8246	11.8246	20.0013	24.3979	24.5089	24.9133	14.5502	24.6067	-10.0565	0.0211363
sp|P15144|AMPN_HUMAN	ANPEP	265	20240723-WP-2_2.23659.23659.4.3.dta	20240723-WP-2_2.23659.23659.4.3.dta	20240723-WP-2_2	GPSTPLPEDPNWJVTEFHTTPK	6 5 3 0	H(6)N(5)A(3)	11.8246	11.8246	11.8246	25.3609	25.0896	25.5773	11.8246	25.3426	-13.5179	7.11448e-08
sp|P02786|TFR1_HUMAN	TFRC	251	20240723-WP-2_2.23757.23757.4.1.dta	20240723-WP-2_2.23757.23757.4.1.dta	20240723-WP-2_2	KDFEDLYTPVJGSIVIVR	6 5 1 3	H(6)N(5)A(1)F(3)	11.8246	11.8246	20.7064	25.545	25.6624	26.232	14.7852	25.8132	-11.0279	0.020557
sp|Q5ZPR3|CD276_HUMAN;sp|Q5ZPR3|CD276_HUMAN	CD276;CD276	104;322	20240723-WP-2_2.23894.23894.3.1.dta	20240723-WP-2_2.23894.23894.3.1.dta	20240723-WP-2_2	TALFPDLLAQGJASLR	4 3 1 0	H(4)N(3)A(1)	20.1372	20.0134	20.8255	24.8836	24.8293	25.0233	20.3254	24.9121	-4.58669	5.98432e-05
sp|P11717|MPRI_HUMAN	IGF2R	1246	20240723-WP-2_2.25360.25360.4.1.dta	20240723-WP-2_2.25360.25360.4.1.dta	20240723-WP-2_2	HGNLYDLKPLGLJDTIVSAGEYTYYFR	5 4 1 3	H(5)N(4)A(1)F(3)	11.8246	11.8246	11.8246	26.522	25.8795	26.6821	11.8246	26.3612	-14.5366	4.85036e-07
sp|P02751|FINC_HUMAN	FN1	1007	20240723-WP-2_2.26104.26104.4.1.dta	20240723-WP-2_2.26104.26104.4.1.dta	20240723-WP-2_2	LDAPTNLQFVJETDSTVLVR	5 4 2 1	H(5)N(4)A(2)F(1)	11.8246	11.8246	11.8246	23.8145	23.9487	24.1489	11.8246	23.9707	-12.1461	2.45593e-08
sp|P15144|AMPN_HUMAN	ANPEP	681	20240723-WP-2_2.26582.26582.4.2.dta	20240723-WP-2_2.26582.26582.4.2.dta	20240723-WP-2_2	VPVTLALJNTLFLIEER	6 5 1 0	H(6)N(5)A(1)	17.5855	18.7538	18.4031	23.2725	23.5937	23.3046	18.2475	23.3903	-5.14283	0.000140816
sp|P15144|AMPN_HUMAN	ANPEP	681	20240723-WP-2_2.26817.26817.4.1.dta	20240723-WP-2_2.26817.26817.4.1.dta	20240723-WP-2_2	VPVTLALJNTLFLIEER	5 4 1 0	H(5)N(4)A(1)	11.8246	11.8246	17.668	21.734	21.7143	22.2407	13.7724	21.8963	-8.12389	0.0142075
sp|P17301|ITA2_HUMAN	ITGA2	343	20240723-WP-2_2.27302.27302.3.0.dta	20240723-WP-2_2.27302.27302.3.0.dta	20240723-WP-2_2	YFFJVSDEAALLEK	5 4 2 0	H(5)N(4)A(2)	11.8246	11.8246	11.8246	23.3825	23.6576	23.749	11.8246	23.5964	-11.7717	4.59607e-08
sp|P02786|TFR1_HUMAN	TFRC	251	20240723-WP-2_2.27954.27954.3.0.dta	20240723-WP-2_2.27954.27954.3.0.dta	20240723-WP-2_2	KDFEDLYTPVJGSIVIVR	5 4 2 1	H(5)N(4)A(2)F(1)	11.8246	11.8246	11.8246	20.0968	20.416	19.3494	11.8246	19.9541	-8.12944	1.35732e-05
sp|P02786|TFR1_HUMAN	TFRC	251	20240723-WP-2_2.29505.29505.4.1.dta	20240723-WP-2_2.29505.29505.4.1.dta	20240723-WP-2_2	DFEDLYTPVJGSIVIVR	6 5 2 1	H(6)N(5)A(2)F(1)	11.8246	11.8246	11.8246	23.8628	23.6358	22.9022	11.8246	23.4669	-11.6423	2.29642e-06
sp|P02751|FINC_HUMAN	FN1	542	20240723-WP-2_3.4188.4188.4.5.dta	20240723-WP-2_3.4188.4188.4.5.dta	20240723-WP-2_3	HEEGHMLJCTCFGQGR	5 5 1 1	H(5)N(5)A(1)F(1)	11.8246	11.8246	11.8246	24.4489	24.5328	24.5786	11.8246	24.5201	-12.6955	4.81403e-10
sp|P02751|FINC_HUMAN	FN1	542	20240723-WP-2_3.4590.4590.4.1.dta	20240723-WP-2_3.4590.4590.4.1.dta	20240723-WP-2_3	RHEEGHMLJCTCFGQGR	5 4 1 1	H(5)N(4)A(1)F(1)	11.8246	11.8246	11.8246	24.6881	25.2301	25.001	11.8246	24.9731	-13.1485	1.22126e-07
sp|Q07954|LRP1_HUMAN	LRP1	3089	20240723-WP-2_3.5938.5938.3.0.dta	20240723-WP-2_3.5938.5938.3.0.dta	20240723-WP-2_3	MHLJGSNVQVLHR	5 4 1 1	H(5)N(4)A(1)F(1)	22.4942	22.785	22.0263	24.8387	24.832	24.4566	22.4351	24.7091	-2.27395	0.000868033
sp|Q9UBG0|MRC2_HUMAN	MRC2	69	20240723-WP-2_3.7086.7086.3.0.dta	20240723-WP-2_3.7086.7086.3.0.dta	20240723-WP-2_3	VTPACJTSLPAQR	5 4 1 1	H(5)N(4)A(1)F(1)	11.8246	11.8246	11.8246	25.892	26.032	26.0769	11.8246	26.0003	-14.1757	1.42682e-09
sp|P05556|ITB1_HUMAN	ITGB1	520	20240723-WP-2_3.7505.7505.4.1.dta	20240723-WP-2_3.7505.7505.4.1.dta	20240723-WP-2_3	KEJSSEICSNNGECVCGQCVCR	7 6 1 3	H(7)N(6)A(1)F(3)	11.8246	11.8246	11.8246	26.8506	27.0044	26.7058	11.8246	26.8536	-15.029	6.48755e-09
sp|P21589|5NTD_HUMAN	NT5E	333	20240723-WP-2_3.7952.7952.3.1.dta	20240723-WP-2_3.7952.7952.3.1.dta	20240723-WP-2_3	LDJYSTQELGK	6 5 1 1	H(6)N(5)A(1)F(1)	23.2778	23.7428	23.1585	25.8667	26.0433	25.9362	23.393	25.9487	-2.55571	0.000160822
sp|Q07954|LRP1_HUMAN	LRP1	3953	20240723-WP-2_3.8696.8696.3.1.dta	20240723-WP-2_3.8696.8696.3.1.dta	20240723-WP-2_3	GVTHLJISGLK	5 4 1 1	H(5)N(4)A(1)F(1)	24.2594	24.2891	24.739	26.6989	26.6356	26.8169	24.4292	26.7171	-2.28795	0.000153096
sp|P05556|ITB1_HUMAN	ITGB1	669	20240723-WP-2_3.9233.9233.3.0.dta	20240723-WP-2_3.9233.9233.3.0.dta	20240723-WP-2_3	KDTCTQECSYFJITK	5 4 1 1	H(5)N(4)A(1)F(1)	21.5578	22.8131	22.4262	26.7919	26.6572	26.4275	22.2657	26.6255	-4.35977	0.000350545
sp|P05556|ITB1_HUMAN	ITGB1	212	20240723-WP-2_3.9421.9421.3.0.dta	20240723-WP-2_3.9421.9421.3.0.dta	20240723-WP-2_3	NPCTSEQJCTSPFSYK	6 5 1 1	H(6)N(5)A(1)F(1)	11.8246	11.8246	11.8246	24.787	25.2857	25.2824	11.8246	25.1184	-13.2938	1.44647e-07
sp|P11279|LAMP1_HUMAN	LAMP1	103	20240723-WP-2_3.9654.9654.3.1.dta	20240723-WP-2_3.9654.9654.3.1.dta	20240723-WP-2_3	GHTLTLJFTR	5 3 1 0	H(5)N(3)A(1)	25.3293	25.4912	25.5115	28.1663	28.4115	27.9835	25.444	28.1871	-2.74308	3.64432e-05
sp|P05556|ITB1_HUMAN	ITGB1	212	20240723-WP-2_3.9710.9710.3.0.dta	20240723-WP-2_3.9710.9710.3.0.dta	20240723-WP-2_3	NPCTSEQJCTSPFSYK	5 4 1 1	H(5)N(4)A(1)F(1)	11.8246	11.8246	11.8246	25.1646	25.4264	24.3755	11.8246	24.9888	-13.1642	1.98066e-06
sp|P04216|THY1_HUMAN	THY1	119	20240723-WP-2_3.10203.10203.4.1.dta	20240723-WP-2_3.10203.10203.4.1.dta	20240723-WP-2_3	DEGTYTCALHHSGHSPPISSQJVTVLR	6 5 1 1	H(6)N(5)A(1)F(1)	11.8246	11.8246	11.8246	25.289	25.3736	25.4911	11.8246	25.3846	-13.5599	2.09107e-09
sp|Q96AQ6|PBIP1_HUMAN	PBXIP1	455	20240723-WP-2_3.11362.11362.4.1.dta	20240723-WP-2_3.11362.11362.4.1.dta	20240723-WP-2_3	LQGLENWGQDPGVSAJASK	7 7 2 0	H(7)N(7)A(2)	11.8246	11.8246	11.8246	24.4182	24.5771	25.2113	11.8246	24.7355	-12.9109	7.42204e-07
sp|P26006|ITA3_HUMAN	ITGA3	511	20240723-WP-2_3.11498.11498.3.0.dta	20240723-WP-2_3.11498.11498.3.0.dta	20240723-WP-2_3	RJITLAYTLEADR	5 4 1 1	H(5)N(4)A(1)F(1)	11.8246	11.8246	11.8246	25.0204	24.9977	24.8979	11.8246	24.972	-13.1474	4.01829e-10
sp|O15031|PLXB2_HUMAN	PLXNB2	759	20240723-WP-2_3.12279.12279.3.0.dta	20240723-WP-2_3.12279.12279.3.0.dta	20240723-WP-2_3	LHVTLYJCSFGR	5 4 1 0	H(5)N(4)A(1)	11.8246	11.8246	11.8246	24.7657	24.4856	24.6465	11.8246	24.6326	-12.808	9.67801e-09
sp|O15031|PLXB2_HUMAN	PLXNB2	759	20240723-WP-2_3.12417.12417.3.0.dta	20240723-WP-2_3.12417.12417.3.0.dta	20240723-WP-2_3	LHVTLYJCSFGR	5 3 1 0	H(5)N(3)A(1)	11.8246	11.8246	11.8246	24.1882	24.5952	24.4705	11.8246	24.418	-12.5933	5.01209e-08
sp|Q9UBG0|MRC2_HUMAN	MRC2	492	20240723-WP-2_3.13386.13386.3.0.dta	20240723-WP-2_3.13386.13386.3.0.dta	20240723-WP-2_3	WJDSPCJQSLPSICK	5 4 1 1	H(5)N(4)A(1)F(1)	11.8246	11.8246	11.8246	23.7112	23.18	24.1263	11.8246	23.6725	-11.8479	1.70618e-06
sp|P15144|AMPN_HUMAN	ANPEP	234	20240723-WP-2_3.13545.13545.3.0.dta	20240723-WP-2_3.13545.13545.3.0.dta	20240723-WP-2_3	AEFJITLIHPK	6 5 1 0	H(6)N(5)A(1)	11.8246	11.8246	11.8246	27.5417	27.8344	28.0145	11.8246	27.7969	-15.9722	3.31844e-08
sp|Q9UBG0|MRC2_HUMAN	MRC2	497	20240723-WP-2_3.13578.13578.3.0.dta	20240723-WP-2_3.13578.13578.3.0.dta	20240723-WP-2_3	WJDSPCJQSLPSICK	5 4 1 1	H(5)N(4)A(1)F(1)	11.8246	11.8246	11.8246	25.1112	25.2151	25.1405	11.8246	25.1556	-13.331	1.74319e-10
sp|P04004|VTNC_HUMAN	VTN	169	20240723-WP-2_3.14267.14267.3.0.dta	20240723-WP-2_3.14267.14267.3.0.dta	20240723-WP-2_3	JGSLFAFR	6 3 1 0	H(6)N(3)A(1)	21.9704	21.9188	18.4102	24.4894	24.7117	24.7462	20.7665	24.6491	-3.88265	0.0302803
sp|P48509|CD151_HUMAN	CD151	159	20240723-WP-2_3.14283.14283.4.1.dta	20240723-WP-2_3.14283.14283.4.1.dta	20240723-WP-2_3	YHQPGHEAVTSAVDQLQQEFHCCGSJNSQDWR	6 5 1 0	H(6)N(5)A(1)	11.8246	11.8246	11.8246	25.8931	25.5513	26.1752	11.8246	25.8732	-14.0486	1.62865e-07
sp|P48509|CD151_HUMAN	CD151	159	20240723-WP-2_3.14400.14400.4.1.dta	20240723-WP-2_3.14400.14400.4.1.dta	20240723-WP-2_3	YHQPGHEAVTSAVDQLQQEFHCCGSJNSQDWR	5 4 1 1	H(5)N(4)A(1)F(1)	11.8246	11.8246	11.8246	25.2762	25.2208	25.6796	11.8246	25.3922	-13.5676	7.73018e-08
sp|P13987|CD59_HUMAN	CD59	43	20240723-WP-2_3.14922.14922.3.1.dta	20240723-WP-2_3.14922.14922.3.1.dta	20240723-WP-2_3	TAVJCSSDFDACLITK	5 4 1 1	H(5)N(4)A(1)F(1)	11.8246	11.8246	11.8246	25.8936	25.8742	25.9216	11.8246	25.8965	-14.0718	5.49396e-12
sp|P43121|MUC18_HUMAN	MCAM	56	20240723-WP-2_3.15767.15767.4.2.dta	20240723-WP-2_3.15767.15767.4.2.dta	20240723-WP-2_3	CGLSQSQGJLSHVDWFSVHK	5 4 2 1	H(5)N(4)A(2)F(1)	11.8246	11.8246	11.8246	24.5837	24.6307	23.7126	11.8246	24.309	-12.4844	1.95407e-06
sp|P48509|CD151_HUMAN	CD151	159	20240723-WP-2_3.16340.16340.4.1.dta	20240723-WP-2_3.16340.16340.4.1.dta	20240723-WP-2_3	YHQPGHEAVTSAVDQLQQEFHCCGSJNSQDWR	6 5 2 0	H(6)N(5)A(2)	11.8246	11.8246	11.8246	26.4917	26.7664	26.6924	11.8246	26.6502	-14.8255	5.63504e-09
sp|P48509|CD151_HUMAN	CD151	159	20240723-WP-2_3.16343.16343.5.0.dta	20240723-WP-2_3.16343.16343.5.0.dta	20240723-WP-2_3	YHQPGHEAVTSAVDQLQQEFHCCGSJNSQDWR	6 5 1 2	H(6)N(5)A(1)F(2)	11.8246	11.8246	11.8246	26.9213	27.7537	27.82	11.8246	27.4984	-15.6737	6.93328e-07
sp|P15144|AMPN_HUMAN	ANPEP	265	20240723-WP-2_3.16427.16427.4.1.dta	20240723-WP-2_3.16427.16427.4.1.dta	20240723-WP-2_3	GPSTPLPEDPNWJVTEFHTTPK	6 5 1 0	H(6)N(5)A(1)	11.8246	11.8246	11.8246	25.381	25.0252	25.4474	11.8246	25.2845	-13.4599	5.38872e-08
sp|Q13740|CD166_HUMAN	ALCAM	95	20240723-WP-2_3.17214.17214.3.0.dta	20240723-WP-2_3.17214.17214.3.0.dta	20240723-WP-2_3	LJLSEJYTLSISNAR	5 4 1 1	H(5)N(4)A(1)F(1)	11.8246	11.8246	11.8246	24.6201	25.4788	25.0471	11.8246	25.0487	-13.224	7.38915e-07
sp|Q13740|CD166_HUMAN	ALCAM	499	20240723-WP-2_3.17551.17551.4.1.dta	20240723-WP-2_3.17551.17551.4.1.dta	20240723-WP-2_3	TVNSLJVSAISIPEHDEADEISDENR	6 5 1 1	H(6)N(5)A(1)F(1)	11.8246	11.8246	11.8246	24.5678	24.2493	24.8097	11.8246	24.5422	-12.7176	1.58797e-07
sp|P02751|FINC_HUMAN	FN1	528	20240723-WP-2_3.18865.18865.4.1.dta	20240723-WP-2_3.18865.18865.4.1.dta	20240723-WP-2_3	DQCIVDDITYNVJDTFHK	6 5 1 1	H(6)N(5)A(1)F(1)	11.8246	11.8246	11.8246	26.5968	26.3887	27.0888	11.8246	26.6915	-14.8668	2.27679e-07
sp|P15144|AMPN_HUMAN	ANPEP	265	20240723-WP-2_3.19729.19729.4.1.dta	20240723-WP-2_3.19729.19729.4.1.dta	20240723-WP-2_3	GPSTPLPEDPNWJVTEFHTTPK	6 5 2 0	H(6)N(5)A(2)	11.8246	11.8246	11.8246	25.8722	25.7927	25.9994	11.8246	25.8881	-14.0635	2.01481e-09
sp|Q13740|CD166_HUMAN	ALCAM	167	20240723-WP-2_3.20031.20031.4.1.dta	20240723-WP-2_3.20031.20031.4.1.dta	20240723-WP-2_3	LGDCISEDSYPDGJITWYR	5 4 1 1	H(5)N(4)A(1)F(1)	11.8246	11.8246	11.8246	22.6632	22.8188	23.6328	11.8246	23.0383	-11.2136	3.08481e-06
sp|Q9UHN6|CEIP2_HUMAN	CEMIP2	1299	20240723-WP-2_3.21613.21613.3.0.dta	20240723-WP-2_3.21613.21613.3.0.dta	20240723-WP-2_3	QLJISHLLVPLGLAK	5 4 1 1	H(5)N(4)A(1)F(1)	11.8246	11.8246	11.8246	24.5069	24.6244	24.8914	11.8246	24.6743	-12.8496	3.68339e-08
sp|P19022|CADH2_HUMAN	CDH2	402	20240723-WP-2_3.21663.21663.4.1.dta	20240723-WP-2_3.21663.21663.4.1.dta	20240723-WP-2_3	VDIIVAJLTVTDKDQPHTPAWNAVYR	5 4 2 1	H(5)N(4)A(2)F(1)	22.2917	11.8246	11.8246	25.6195	25.9317	25.5401	15.3137	25.6971	-10.3834	0.0409702
sp|P26006|ITA3_HUMAN	ITGA3	926	20240723-WP-2_3.23140.23140.4.1.dta	20240723-WP-2_3.23140.23140.4.1.dta	20240723-WP-2_3	AHCVWLECPIPDAPVVTJVTVK	6 5 2 0	H(6)N(5)A(2)	11.8246	11.8246	11.8246	23.6012	23.9982	24.0128	11.8246	23.8707	-12.0461	9.40343e-08
sp|P15144|AMPN_HUMAN	ANPEP	265	20240723-WP-2_3.23518.23518.4.1.dta	20240723-WP-2_3.23518.23518.4.1.dta	20240723-WP-2_3	GPSTPLPEDPNWJVTEFHTTPK	6 5 3 0	H(6)N(5)A(3)	11.8246	11.8246	11.8246	25.0144	24.7643	25.4296	11.8246	25.0695	-13.2448	2.7584e-07
sp|Q5ZPR3|CD276_HUMAN;sp|Q5ZPR3|CD276_HUMAN	CD276;CD276	104;322	20240723-WP-2_3.23561.23561.3.2.dta	20240723-WP-2_3.23561.23561.3.2.dta	20240723-WP-2_3	TALFPDLLAQGJASLR	5 3 1 0	H(5)N(3)A(1)	21.5393	19.8184	20.8701	25.197	24.8231	25.2626	20.7426	25.0942	-4.35164	0.0011086
sp|Q5ZPR3|CD276_HUMAN;sp|Q5ZPR3|CD276_HUMAN	CD276;CD276	104;322	20240723-WP-2_3.23723.23723.3.1.dta	20240723-WP-2_3.23723.23723.3.1.dta	20240723-WP-2_3	TALFPDLLAQGJASLR	4 3 1 0	H(4)N(3)A(1)	11.8246	11.8246	11.8246	25.1103	24.8963	25.1731	11.8246	25.0599	-13.2353	9.63099e-09
sp|P02751|FINC_HUMAN	FN1	1007	20240723-WP-2_3.26005.26005.4.3.dta	20240723-WP-2_3.26005.26005.4.3.dta	20240723-WP-2_3	LDAPTNLQFVJETDSTVLVR	5 4 2 1	H(5)N(4)A(2)F(1)	11.8246	21.0327	11.8246	23.9137	23.6976	24.0007	14.894	23.8706	-8.97665	0.0430996
sp|P15144|AMPN_HUMAN	ANPEP	681	20240723-WP-2_3.26592.26592.4.1.dta	20240723-WP-2_3.26592.26592.4.1.dta	20240723-WP-2_3	VPVTLALJNTLFLIEER	6 5 1 0	H(6)N(5)A(1)	11.8246	11.8246	11.8246	23.1903	23.4728	23.3046	11.8246	23.3226	-11.4979	1.55493e-08
sp|P15144|AMPN_HUMAN	ANPEP	681	20240723-WP-2_3.26681.26681.4.1.dta	20240723-WP-2_3.26681.26681.4.1.dta	20240723-WP-2_3	VPVTLALJNTLFLIEER	5 4 1 0	H(5)N(4)A(1)	11.8246	17.5373	16.8464	20.8914	20.0912	21.2687	15.4028	20.7505	-5.34771	0.0433744
sp|P17301|ITA2_HUMAN	ITGA2	343	20240723-WP-2_3.27333.27333.3.0.dta	20240723-WP-2_3.27333.27333.3.0.dta	20240723-WP-2_3	YFFJVSDEAALLEK	5 4 2 0	H(5)N(4)A(2)	19.1818	17.0018	20.0673	23.3825	23.6933	23.801	18.7503	23.6256	-4.8753	0.00607791
sp|P01130|LDLR_HUMAN	LDLR	657	20240723-WP-2_3.28683.28683.5.0.dta	20240723-WP-2_3.28683.28683.5.0.dta	20240723-WP-2_3	LTGSDVNLLAENLLSPEDMVLFHJLTQPR	5 4 1 1	H(5)N(4)A(1)F(1)	11.8246	11.8246	11.8246	19.8125	21.1051	22.3845	11.8246	21.1007	-9.27606	0.000236092
